# Supplementary material for: Cannabidiol Disrupts Mitochondrial Respiration and Metabolism and Dysregulates Trophoblast Cell Differentiation
Source: Cells. 2024 Mar 11;13(6):486. doi: 10.3390/cells13060486 (PMC10968792; doi:10.3390/cells13060486)
Supplement: Supplementary file 1 [file cells-13-00486-s001.zip]

Archive with 1 entries (1 files):
- cells-2862091-supplementary.pdf
